# Supplementary material for: Circulating HHIP Levels in Women with Insulin Resistance and PCOS: Effects of Physical Activity, Cold Stimulation and Anti-Diabetic Drug Therapy
Source: J Clin Med. 2023 Jan 22;12(3):888. doi: 10.3390/jcm12030888 (PMC9918013; doi:10.3390/jcm12030888)
Supplement: Supplementary file 1 [file jcm-12-00888-s001.zip]

Archive with 1 entries (1 files):
- jcm-2147137-supplementary.pdf
